# Supplementary material for: Dietary Protein Regulates Female Estrous Cyclicity Partially via Fibroblast Growth Factor 21
Source: Nutrients. 2023 Jul 6;15(13):3049. doi: 10.3390/nu15133049 (PMC10347210; doi:10.3390/nu15133049)
Supplement: Supplementary file 1 [file nutrients-15-03049-s001.zip]

Archive with 1 entries (1 files):
- nutrients-2485807-supplementary.pdf
